# Supplementary material for: The Maternal Milk Microbiome in Mammals of Different Types and Its Potential Role in the Neonatal Gut Microbiota Composition
Source: Animals (Basel). 2021 Nov 23;11(12):3349. doi: 10.3390/ani11123349 (PMC8698027; doi:10.3390/ani11123349)
Supplement: Supplementary file 1 [file animals-11-03349-s001.zip]

Archive with 6 entries (5 files):
- Supplementary/
- Supplementary/Fig S1.pdf
- Supplementary/Fig S2.pdf
- Supplementary/Fig S3.pdf
- Supplementary/Fig S4 .pdf
- Supplementary/Table S1.xlsx
