# Supplementary material for: The Maternal Milk Microbiome in Mammals of Different Types and Its Potential Role in the Neonatal Gut Microbiota Composition
Source: Animals (Basel). 2021 Nov 23;11(12):3349. doi: 10.3390/ani11123349 (PMC8698027; doi:10.3390/ani11123349)
Supplement: Supplementary file 1 [file animals-11-03349-s001.zip › Supplementary/Table S1.xlsx]

## Sheet: QCstat
Sample Name	Common Name	Scientific Name	Sample Type	type	Clss	age/stage	Qualified Sequence
DF1	dog	Canis lupus familiaris	feces	Carnivore	mammal	3 Day	86900
DF2	dog	Canis lupus familiaris	feces	Carnivore	mammal	3 Day	79550
DF3	dog	Canis lupus familiaris	feces	Carnivore	mammal	3 Day	92510
DF4	dog	Canis lupus familiaris	feces	Carnivore	mammal	3 Day	80200
DF5-1	dog	Canis lupus familiaris	feces	Carnivore	mammal	3 Day	89169
DF5-2	dog	Canis lupus familiaris	feces	Carnivore	mammal	3 Day	88473
DF6	dog	Canis lupus familiaris	feces	Carnivore	mammal	3 Day	83835
DF7	dog	Canis lupus familiaris	feces	Carnivore	mammal	3 Day	90626
DM1	dog	Canis lupus familiaris	maternal milk	Carnivore	mammal	lactation period	53783
DM2	dog	Canis lupus familiaris	maternal milk	Carnivore	mammal	lactation period	74902
DM3	dog	Canis lupus familiaris	maternal milk	Carnivore	mammal	lactation period	82377
DM4	dog	Canis lupus familiaris	maternal milk	Carnivore	mammal	lactation period	88329
DM5	dog	Canis lupus familiaris	maternal milk	Carnivore	mammal	lactation period	81140
DM6	dog	Canis lupus familiaris	maternal milk	Carnivore	mammal	lactation period	69989
DM7	dog	Canis lupus familiaris	maternal milk	Carnivore	mammal	lactation period	55661
HF1	human	Homo sapiens	feces	Omnivore	mammal	3 Day	79477
HF13	human	Homo sapiens	feces	Omnivore	mammal	3 Day	94445
HF2	human	Homo sapiens	feces	Omnivore	mammal	3 Day	80174
HF27	human	Homo sapiens	feces	Omnivore	mammal	3 Day	85963
HF3	human	Homo sapiens	feces	Omnivore	mammal	3 Day	75457
HM1	human	Homo sapiens	maternal milk	Omnivore	mammal	lactation period	78960
HM13	human	Homo sapiens	maternal milk	Omnivore	mammal	lactation period	42013
HM2-1	human	Homo sapiens	maternal milk	Omnivore	mammal	lactation period	83196
HM2-2	human	Homo sapiens	maternal milk	Omnivore	mammal	lactation period	44093
HM2-3	human	Homo sapiens	maternal milk	Omnivore	mammal	lactation period	48299
HM3	human	Homo sapiens	maternal milk	Omnivore	mammal	lactation period	62737
HM3-1	human	Homo sapiens	maternal milk	Omnivore	mammal	lactation period	85196
HM3-2	human	Homo sapiens	maternal milk	Omnivore	mammal	lactation period	57903
HM4-1	human	Homo sapiens	maternal milk	Omnivore	mammal	lactation period	57167
HM4-2	human	Homo sapiens	maternal milk	Omnivore	mammal	lactation period	81372
PF1	panda	Ailuropoda melanoleuca	feces	Carnivore	mammal	3 Day	93055
PF2	panda	Ailuropoda melanoleuca	feces	Carnivore	mammal	3 Day	77685
PM1	panda	Ailuropoda melanoleuca	maternal milk	Carnivore	mammal	lactation period	91190
RF1	rabbit	Oryctolagus cuniculus	feces	Herbivore	mammal	3 Day	84900
RF2	rabbit	Oryctolagus cuniculus	feces	Herbivore	mammal	3 Day	82808
RF3	rabbit	Oryctolagus cuniculus	feces	Herbivore	mammal	3 Day	79997
RF4	rabbit	Oryctolagus cuniculus	feces	Herbivore	mammal	3 Day	86779
RF5	rabbit	Oryctolagus cuniculus	feces	Herbivore	mammal	3 Day	97002
RM1	rabbit	Oryctolagus cuniculus	maternal milk	Herbivore	mammal	lactation period	71110
RM2	rabbit	Oryctolagus cuniculus	maternal milk	Herbivore	mammal	lactation period	76146
RM3	rabbit	Oryctolagus cuniculus	maternal milk	Herbivore	mammal	lactation period	71011
RM4	rabbit	Oryctolagus cuniculus	maternal milk	Herbivore	mammal	lactation period	89240
RM5	rabbit	Oryctolagus cuniculus	maternal milk	Herbivore	mammal	lactation period	69975
SF1	goat	Capra hircus	feces	Herbivore	mammal	3 Day	80305
SF2	goat	Capra hircus	feces	Herbivore	mammal	3 Day	86764
SF3	goat	Capra hircus	feces	Herbivore	mammal	3 Day	81966
SF4	goat	Capra hircus	feces	Herbivore	mammal	3 Day	91482
SF5	goat	Capra hircus	feces	Herbivore	mammal	3 Day	79901
SM3	goat	Capra hircus	maternal milk	Herbivore	mammal	lactation period	54272
SM4	goat	Capra hircus	maternal milk	Herbivore	mammal	lactation period	47276
SM5	goat	Capra hircus	maternal milk	Herbivore	mammal	lactation period	65168
SM6	goat	Capra hircus	maternal milk	Herbivore	mammal	lactation period	96422
30	cow	Bos taurus	maternal milk	Herbivore	mammal	lactation period	72536
31	cow	Bos taurus	maternal milk	Herbivore	mammal	lactation period	72605
32	cow	Bos taurus	maternal milk	Herbivore	mammal	lactation period	83507
33	cow	Bos taurus	maternal milk	Herbivore	mammal	lactation period	76550
A10	lion	Panthera leo	feces	Carnivore	mammal	3 Day	59565
A11	lion	Panthera leo	feces	Carnivore	mammal	3 Day	72232
KMC2-M	mouse	Mus musculus	maternal milk	Omnivore	mammal	lactation period	77810
KMC8-M	mouse	Mus musculus	maternal milk	Omnivore	mammal	lactation period	72419
KMC10-M	mouse	Mus musculus	maternal milk	Omnivore	mammal	lactation period	71481
KMC11-M	mouse	Mus musculus	maternal milk	Omnivore	mammal	lactation period	70638
KMC2-Z	mouse	Mus musculus	feces	Omnivore	mammal	3 Day	68930
KMC8-Z	mouse	Mus musculus	feces	Omnivore	mammal	3 Day	46649
KMC10-Z	mouse	Mus musculus	feces	Omnivore	mammal	3 Day	48104
KMC11-Z	mouse	Mus musculus	feces	Omnivore	mammal	3 Day	75824
M.mul39	rhesus macaque	Macaca mulatta	feces	Omnivore	mammal	3 Day	57541
M.mul42	rhesus macaque	Macaca mulatta	feces	Omnivore	mammal	3 Day	32436
M.mul55	rhesus macaque	Macaca mulatta	feces	Omnivore	mammal	3 Day	32559
M.mul56	rhesus macaque	Macaca mulatta	feces	Omnivore	mammal	3 Day	34403
Milk29	cow	Bos taurus	maternal milk	Herbivore	mammal	lactation period	68851
